# Supplementary material for: Molecular Surveillance of Neoehrlichia mikurensis and Anaplasma phagocytophilum in Ticks from Urbanized Areas of Lithuania
Source: Pathogens. 2025 Jun 28;14(7):642. doi: 10.3390/pathogens14070642 (PMC12298857; doi:10.3390/pathogens14070642)
Supplement: Supplementary file 1 [file pathogens-14-00642-s001.zip]

Archive with 1 entries (1 files):
- pathogens-3707442-supplementary.pdf
